# Supplementary material for: Validation, Optimization, and Application of the Zebrafish Developmental Toxicity Assay for Pharmaceuticals Under the ICH S5(R3) Guideline
Source: Front Cell Dev Biol. 2021 Sep 14;9:721130. doi: 10.3389/fcell.2021.721130 (PMC8476914; doi:10.3389/fcell.2021.721130)
Supplement: Supplementary file 2 [file Table_2.XLSX]

## Sheet: Sheet1
Supplementary Table 3 Positive compounds（concentration-response relationship of abnormal effects and mortality）
Positive compounds（mortality/zebrafish）n=12	Positive compounds（concentration-response relationship of abnormal effects and mortality）
Compound	2 dpf													5 dpf
	LC25 （μM）	NOAEL （μM）	TI	0.1 μM		1 μM		10 μM		100 μM		1000 μM		LC25 （μM）	NOAEL （μM）	TI	0.1 μM		1 μM		10 μM		100 μM		1000 μM
Diltiazem hydrochloride	>1000	>1000	1	0	-	0	-	0	-	0	-	0	-	>1000	100	>10	0	-	0	-	0	-	0	-	2	10 zebrafish liver degeneration, 10 zebrafish bradycardia, 5 zebrafish circulation absent, 2 zebrafish circulation slow, 6 zebrafish pericardial edema slightlyly, behavior abnormal (rollover)
Topiramate	>1000	10	>100	0	-	0	-	0	-	0	vein blood congestion	0	vein blood congestion	>1000	100	>10	0	-	0	-	0	-	0	-	0	8 zebrafish pericardial edema, 2 zebrafish bradycardia, 11 zebrafish body pigmentation abnormal
Phenytoin	>1000	>1000	1	0	-	0	-	0	-	0	-	0	-	>1000	10	>100	0	-	0	-	0	-	0	5 zebrafish tachycardia	0	7 zebrafish tachycardia, 3 zebrafish liver degeneration
Carbamazepine	>1000	100	>10	0	-	0	-	0	-	0	-	0	1 zebrafish bradycardia, 2 zebrafish pericardial edem, vein blood congestion	>1000	100	>10	0	-	0	-	0	-	0	-	0	all in chorion, 11 zebrafish pericardial edem, 12 zebrafish bradycardia, 12 zebrafish circulation slow, 12 zebrafish trunk bending, 12 zebrafish renal edema
Aspirin	>100	10	>10	0	-	0	-	0	-	0	brain bleeding	12	D	>10	>10	1	0	-	0	-	0	-	12	D	12	D
Enalapril	>1000	>1000	1	0	-	0	-	0	-	0	-	0	-	>100	10	>10	0	-	0	-	0	-	0	9 zebrafish smaller otoliths, 7 zebrafish a little shorter body length	12	D
Captopril	>100	>100	1	0	-	0	-	0	-	0	-	5	-	>100	10	>10	0	-	0	-	0		0	1 zebrafish liver degeneration	12	D
Methimazole	>1000	100	>10	0	-	0	-	0	-	0	-	0	abnormal tail	>1000	100	>10	0	-	0	-	0	-	0	-	0	12 zebrafishtail abnormal, 2 zebrafish liver degeneration, 1 zebrafish renal edema, 1 zebrafish smaller eye, 3 zebrafish abnormal jaw
Dexamethasone	>1000	>1000	1	0	-	0	-	0	-	0	-	0	-	>1000	1	>1000	0	-	0	-	0	3 zebrafish slightly pericardial edem, 3 zebrafish circulation absent, 3 zebrafish intestinal toxicity	0	4 zebrafish circulation absent, 6 zebrafish slightly pericardial edem, 5 zebrafish intestinal toxicity, 4 zebrafish slightlyly abnormal body pigmentation	0	5 zebrafish circulation absent, 11 zebrafish pericardial edem slightly, 10 zebrafish intestinal toxicity, 12 zebrafish abnormal body pigmentation, neurotoxicity
Cyclophosphamide	>1000	>1000	1	0	-	0	-	0	-	0	-	0	-	>1000	100	>10	0	-	0	-	0	-	0	-	0	10 zebrafish tachycardia, 10 zebrafish a little shorter body length
Busulfan	>100	>100	1	0	-	0	-	0	-	0	-	10	D	>100	10	>10	0	-	0	-	0	-	0	12 zebrafish zebrafish smaller otoliths, zebrafish a little shorter body length	12	D
Cisplatin	>100	>100	1	0	-	0	-	0	-	0	-	12	D	>100	10	>10	0	-	0	-	0	-	0	12 in chorion with bacterium infection，7 zebrafish pericardial edem, 1 zebrafish renal edema, 6 zebrafish circulation slow, 12 zebrafish shorter length	12	D
Acitretin	>100	<0.1	>1000	0	severe deformation	0	severe deformation	1	severe deformation	0	severe deformation	12	D	<0.1	<0.1	1	4	severe deformation	5	severe deformation	9	severe deformation	11	severe deformation	9	severe deformation
Isotretinoin	>10	<0.1	>100	0	severe deformation	0	severe deformation	0	severe deformation	12	D	12	D	>0.1	<0.1	>1	0	severe deformation	6	severe deformation	12	D	12	D	12	D
Theophylline anhydrous	>1000	100	>10	0	-	0	-	0	-	0	-	0	6 vein blood congestion	>1000	100	>10	0	-	0	-	0	-	0	-	0	12 zebrafish muscle degeneration, 6 zebrafish liver degeneration, 12 zebrafish intestinal toxicity, 6 zebrafish mandibular malformation, 12 zebrafish shorter length, 10 zebrafish slightly slower circulation, 12 zebrafish abnormal notochord
Bosentan	>1000	>1000	1	0	-	0	-	0	-	0	-	0	-	>1000	10	>100	0	-	0	-	0	-	0	1 zebrafish liver degeneration	0	3 zebrafish liver degeneration
Artesunate	>100	1	>100	0	-	0	-	0	neurotoxicity, vein blood congestion	0	vein blood congestion	12	D	>1	0.1	>10	0	-	0	8 zebrafish brain degeneration, renal edema, shorter length, abnormal jaw, pericardial edem, abnormal muscle, smaller eye, 10 zebrafish abnormal body pigmentation, 12 zebrafish circulation absent, bradycardia, smaller head	12	D	12	D	12	D
Clarithromycin	>1000	>1000	1	0	-	0	-	0	-	0	-	0	-	>1000	100	>10	0	-	0	-	0	-	0	-	0	tachycardia, 2 zebrafish slightly pericardial edem, 1 zebrafish hemorrhage, abnormal otoliths
Doxycycline hyclate	>100	>100	1	0	-	0	-	0	-	0	-	8	-	>100	10	>10	0	-	0	-	0	-	0	abnormal otoliths	12	D
Fluconazole	>1000	>1000	1	0	-	0	-	0	-	0	-	0	-	>1000	100	>10	0	-	0	-	0	-	0	-	0	3 zebrafish liver degeneration
Afatinib dimaleate	>100	>100	1	0	-	0	-	0	-	0	-	12	D	>100	10	>10	0	-	0	-	0	-	0	3 skin degeneration	12	D
Ceritinib	>10	>10	1	0	-	0	-	0	-	4	-	12	D	>10	>10	1	0	-	0	-	0	-	12	D	12	D
Dasatinib	>100	10	>10	0	-	0	-	0	-	0	vein blood congestion, slightly pericardial edema, developmental delay	12	D	>100	0.1	>1000	0	-	0	12 zebrafish renal edema, 12 zebrafish pericardial edem, 10 zebrafish bradycardia, 12 zebrafish circulation absent, muscle degeneration, smaller eye, smaller head, abnormal jaw, liver toxicity, shorter length, 3 zebrafish hemorrhage	0	12 zebrafish renal edema, 12 zebrafish pericardial edem, 9 zebrafish bradycardia, 12 zebrafish circulation absent, muscle degeneration, smaller eye, smaller head, abnormal jaw, liver toxicity, shorter length, 3 zebrafish hemorrhage	0	12 zebrafish renal edema, 12 zebrafish pericardial edem, 10 zebrafish bradycardia, 12 zebrafish circulation absent, muscle degeneration, smaller eye, smaller head, abnormal jaw, liver toxicity, shorter length, 3 zebrafish hemorrhage	12	D
Pazopanib	>1000	1	>1000	0	-	0	-	0	pericardial edem, bradycardia	0	-	0	-	>1000	1	>1000	0	-	0	-	0	5 zebrafish renal edema, 5 zebrafish shorter length, 5 zebrafish abnormal muscle, bradycardia, circulation absent, liver absent, 5 zebrafish smaller eye, 6 zebrafish pericardial edem, 5 zebrafish smaller head, 5 zebrafish abnormal jaw	0	compound precipitation	0	compound precipitation
Cytarabine	>1000	>1000	1	0	-	0	-	0	-	0	-	0	-	>1000	>1000	1	0	-	0	-	0	-	0	-	0	-
5-Fluorouracil	>1000	>1000	1	0	-	0	-	0	-	0	-	0	-	>1000	1	>1000	0	-	0	-	0	1 zebrafish renal edema, 1 zebrafish pericardial edem, 1 zebrafish muscle degeneration, 1 zebrafish smaller eye, 1 zebrafish abnormal jaw, 1 zebrafish circulation absent, 1 zebrafish bradycardia	0	1 zebrafish renal edema, 1 zebrafish pericardial edem, 1 zebrafish muscle degeneration, 1 zebrafish smaller eye, 1 zebrafish abnormal jaw, 1 zebrafish circulation absent, 1 zebrafish bradycardia	0	1 zebrafish renal edema, 1 zebrafish pericardial edem
Hydroxyurea	>1000	>1000	1	0	-	0	-	0	-	0	-	0	-	>1000	>1000	1	0	-	0	-	0	-	0	-	0	-
Methotrexate	>100	100	>1	0	-	0	-	0	-	0	-	7	-	>100	10	>10	0	-	0	-	0	-	0	12 zebrafish pericardial edem, 6 zebrafish renal edema, 5 zebrafish bradycardia, 5 zebrafish smaller eye, 4 zebrafish shorter length, 7 zebrafish circulation slow	12	D
Ribavirin	>1000	>1000	1	0	-	0	-	0	-	0	-	0	-	>1000	>1000	1	0	-	0	-	0	-	0	-	0	-
Teriflunomide	>1	1	>1	0	-	1	-	6	developmental delay, slightly pericardial edem, vein blood congestion, abnormal tail	12	D	12	D	>1	0.1	>10	0	-	2	6 zebrafish circulation absent, 10 zebrafish liver absent, 9 zebrafish shorter length	10	severe deformation	12	D	12	D
Warfarin	>10	>10	1	0	-	0	-	0	-	12	D	8	developmental delay	>10	>10	1	0	-	0	-	0	-	12	D	12	D
Note: n = 12 for each dose group of each drug; " D "= all animals died; " -"= No abnormalities and no deaths.
Supplementary Table 4 Negative compounds（concentration-response relationship of abnormal effects and mortality）
Negative compounds（mortality/zebrafish）n=12	Negative compounds（concentration-response relationship of abnormal effects and mortality）
Compound	2 dpf													5 dpf
	LC25 （μM）	NOAEL （μM）	TI	0.1 μM		1 μM		10 μM		100 μM		1000 μM		LC25 （μM）	NOAEL （μM）	TI	0.1 μM		1 μM		10 μM		100 μM		1000 μM
Chlortalidone	>1000	>1000	1	0	-	0	-	0	-	0	-	0	-	>1000	>1000	1	0	-	0	-	0	-	0	-	0	-
Hydrochlorothiazide	>1000	>1000	1	0	-	0	-	0	-	0	-	0	-	>1000	>1000	1	0	-	0	-	0	-	0	-	0	-
Vildagliptin	>1000	>1000	1	0	-	0	-	0	-	0	-	0	-	>1000	>1000	1	0	-	0	-	0	-	0	-	0	-
Progesterone	>10	>10	1	0	-	0	-	0	-	12	D	12	D	>10	>10	1	0	-	0	-	0	-	12	D	12	D
Cetirizine hydrochloride	>100	>100	1	0	-	0	-	0	-	0	-	12	D	>100	>100	1	0	-	0	-	0	-	0	-	12	-
Cyproheptadine hydrochloride	>10	1	>10	0	-	0	-	1	developmental delay, slightly pericardial edem, vein blood congestion, abnormal tail	12	D	12	D	10	1	10	0	-	0	-	3	3 zebrafish trunk bending（neurotoxicity）, 3 zebrafish renal edema, 100% zebrafish shorter length, abnormal fins, 4 zebrafish abnormal muscle, 4 zebrafish smaller eye, 5 zebrafish pericardial edem, 3 zebrafish smaller head, 4 zebrafish abnormal body pigmentation, 5 zebrafish abnormal notochord, 2 zebrafish abnormal jaw	12	D	12	D
Doxylamine succinate	>1000	>1000	1	0	-	0	-	0	-	0	-	0	-	>1000	>1000	1	0	-	0	-	0	-	0	-	0	-
Metoclopramide	>1000	>1000	1	0	-	0	-	0	-	0	-	0	-	>1000	>1000	1	0	-	0	-	0	-	0	-	0	-
Nizatidine	>1000	>1000	1	0	-	0	-	0	-	0	-	0	-	>1000	>1000	1	0	-	0	-	0	-	0	-	0	-
Clindamycin hydrochloride	>1000	>1000	1	0	-	0	-	0	-	0	-	0	-	>1000	>1000	1	0	-	0	-	0	-	0	-	0	-
Erythromycin	>1000	>1000	1	0	-	0	-	0	-	0	-	0	-	>1000	>1000	1	0	-	0	-	0	-	0	-	0	-
Amoxicillin	>1000	>1000	1	0	-	0	-	0	-	0	-	0	-	>1000	>1000	1	0	-	0	-	0	-	0	-	0	-
Sulfasalazine	>1000	>1000	1	0	-	0	-	0	-	0	-	0	-	>1000	>1000	1	0	-	0	-	0	-	0	-	0	-
Cyclobenzaprine hydrochloride	>1000	>1000	1	0	-	0	-	0	-	0	-	0	-	>100	10	>10	0	-	0	-	0	-	1	10 zebrafish severe trunk rollover, abnormal jaw, 5 zebrafish bradycardia, 7 zebrafish circulation slow, 7 zebrafish liver degeneration, 2 zebrefis renal edema, 12 zebrafish abnormal body pigmentation	12	D
Note: n = 12 for each dose group of each drug; " D "= all animals died; " -"= No abnormalities and no deaths.
Supplementary Table 5 additional compounds（concentration-response relationship of abnormal effects and mortality）
additional compounds（mortality/zebrafish）n=12	additional compounds（concentration-response relationship of abnormal effects and mortality）
Compound	2 dpf													5 dpf
	LC25 （μM）	NOAEL （μM）	TI	0.1 μM		1 μM		10 μM		100 μM		1000 μM		LC25 （μM）	NOAEL （μM）	TI	0.1 μM		1 μM		10 μM		100 μM		1000 μM
Triptolide	>1	>0.1	> 10	0	11 zebrafish -t hatched	0	12 zebrafish -t hatched and pericardial edema	12	D	12	D	12	D	1	<0.1	>10	0	12 zebrafish renal edema, pericardial edema, cardiovascular toxicity	3	9 zebrafish -t hatched and malformation	12	D	12	D	12	D
Aconitine	>1000	10	>100	0	3 zebrafish -t hatched	0	9 zebrafish -t hatched	0	12 zebrafish -t hatched	0	1 zebrafish -t hatched, 2 zebrafish pericardial edema, cardiovascular toxicity	0	11 zebrafish -t hatched, 7 zebrafish pericardial edema, cardiovascular toxicity	>100	1	>100	0	-	0	-	0	12 zebrafish renal edema, yolk sac absorption delay	2	10 zebrafish renal edema, pericardial edema	12	D
Chlorogenic acid	>100	10	> 10	0	-	0	-	0	2 zebrafish -t hatched	2	7 zebrafish -t hatched	5	7 zebrafish -t hatched	>100	10	> 10	0	-	0	-	0	-	2	6 zebrafish swim bladder missing, 5 zebrafish yolk sac absorption delay	12	D
Note: n = 12 for each dose group of each drug; " D "= all animals died; " -"= No abnormalities and no deaths.
